# Supplementary material for: Synthesis and Characterization of Eco-Engineered Hollow Fe2O3/Carbon Nanocomposite Spheres: Evaluating Structural, Optical, Antibacterial, and Lead Adsorption Properties
Source: Nanomaterials (Basel). 2025 Dec 10;15(24):1850. doi: 10.3390/nano15241850 (PMC12735782; doi:10.3390/nano15241850)
Supplement: Supplementary file 1 [file nanomaterials-15-01850-s001.zip]

Archive with 6 entries (6 files):
- Figure S1.pdf
- Movie 1.mp4
- PDF S1.pdf
- PDF S2.pdf
- PDF S3.pdf
- PDF S4.pdf
